# Supplementary material for: Decision Tree Analyses to Explore the Relevance of Multiple Sex/Gender Dimensions for the Exposure to Green Spaces: Results from the KORA INGER Study
Source: Int J Environ Res Public Health. 2022 Jun 18;19(12):7476. doi: 10.3390/ijerph19127476 (PMC9224469; doi:10.3390/ijerph19127476)
Supplement: Supplementary file 1 [file ijerph-19-07476-s001.zip]

Archive with 5 entries (3 files):
- ijerph-1725340-supplementary/
- ijerph-1725340-supplementary/Supplementary Materials/
- ijerph-1725340-supplementary/Supplementary Materials/Supplementary Materials S1_ Results_40Covariates.pdf
- ijerph-1725340-supplementary/Supplementary Materials/Supplementary Materials S2_ Results_53Covariates.pdf
- ijerph-1725340-supplementary/Supplementary Materials/Supplementary Materials S3_Supplementary_Tables_S1_S3.pdf
